# Supplementary material for: Tenecteplase With or Without Mechanical Thrombectomy in Acute Ischemic Stroke at 4.5 to 24 h: An Updated Meta-Analysis of Randomized Controlled Trials
Source: Neurol Int. 2026 Jun 11;18(6):116. doi: 10.3390/neurolint18060116 (PMC13304984; doi:10.3390/neurolint18060116)
Supplement: Supplementary file 1 [file neurolint-18-00116-s001.zip]

Archive with 6 entries (5 files):
- neurolint-4291786-supplementary - for proof/
- neurolint-4291786-supplementary - for proof/Figure S1.png
- neurolint-4291786-supplementary - for proof/Figure S2.png
- neurolint-4291786-supplementary - for proof/Figure S3.png
- neurolint-4291786-supplementary - for proof/Figure S4.png
- neurolint-4291786-supplementary - for proof/Table S1-PRISMA_2020_checklist PDF.pdf
